# Supplementary material for: Influence of Peanut Consumption on the Gut Microbiome: A Randomized Clinical Trial
Source: Nutrients. 2024 Sep 30;16(19):3313. doi: 10.3390/nu16193313 (PMC11478729; doi:10.3390/nu16193313)
Supplement: Supplementary file 1 [file nutrients-16-03313-s001.zip]

Archive with 1 entries (1 files):
- nutrients-3165397-supplementary.pdf
